# Supplementary material for: The relationship between women’s empowerment and household food and nutrition security in Pakistan
Source: PLoS One. 2022 Oct 20;17(10):e0275713. doi: 10.1371/journal.pone.0275713 (PMC9584378; doi:10.1371/journal.pone.0275713)
Supplement: S2 Data — (DO) [file pone.0275713.s008.do]

                                                 *** Generating Unique ID***						   
gen str2 var2=string( r_pid, "%10.0g" )
gen str11 var1=string( hid, "%15.0g" )
gen pid= var1+ var2                        
						                         *** For Keeping Specific Obervations***
keep if _merge==3
keep if response == 5
                                                 *** For Generating Empty Coloumn***
gen res=.
                                                 *** For Replacing Oberservations***
replace response=0 if response==-99
replace satisfaction=0 if Satisfaction_1==.| Satisfaction_2==.| Satisfaction_3==.| Satisfaction_4==.| Satisfaction_5==.| Satisfaction_6==.| Satisfaction_7==.
replace satisfaction=5 if Satisfaction_1==5 | Satisfaction_2==5 | Satisfaction_3==5 | Satisfaction_4==5 | Satisfaction_5==5 | Satisfaction_6==5 | Satisfaction_7==5
replace satisfaction=4 if Satisfaction_1==4 | Satisfaction_2==4 | Satisfaction_3==4 | Satisfaction_4==4 | Satisfaction_5==4 | Satisfaction_6==4 | Satisfaction_7==4
replace satisfaction=3 if Satisfaction_1==3 | Satisfaction_2==3 | Satisfaction_3==3 | Satisfaction_4==3 | Satisfaction_5==3 | Satisfaction_6==3 | Satisfaction_7==3
replace satisfaction=2 if Satisfaction_1==2 | Satisfaction_2==2 | Satisfaction_3==2 | Satisfaction_4==2 | Satisfaction_5==2 | Satisfaction_6==2 | Satisfaction_7==2
replace satisfaction=0 if Satisfaction_1==.& Satisfaction_2==.& Satisfaction_3==.& Satisfaction_4==.& Satisfaction_5==.& Satisfaction_6==.& Satisfaction_7==.
replace total_index=3 if index_agriDM+ index_financialDM+ index_householdDM==3
                                                  *** For PCA assigining customize weight to eigen values***
pca
rotate
predict pc1
pca Food4HH_1 Clothing4HH_1 SmallExp4HH_1 LargeExp4HH_1 Medicine4HH_1 Maint4HH_1 GirlsMarriage_1 FemaleEdu_1 MaleEdu_1 Land4HH_1 Bisi_1 Contra_1, mineigen(0.8)
                                                  *** Polychoric PCA Commands***
polychoric
display r(sum_w)
global N = r(sum_w)
matrix r = r(R)
factormat r, n($N) factors(1)
                                                  *** For summing missing values in rows***
egen sum = rowtotal(var1 var2 var3)
                                                  *** For making categories***
gen age_cat=1 if age >44
replace age_cat =2 if age_cat ==. & age >= 30 & age <=44
 replace age_cat =3 if age_cat ==. & age <30
                                                  *** For making difference between two variables***
gen dif = var1 - var2
                                  ***For counting observations in a column*** (the following command counts total number of members in a single household***
collapse(count) numkids= r_pid , by( hid )
                                                  *** for generating log of variables)
gen ln_hh_inc= ln( familyincome)
                                                  *** for generating quantiles***
xtile newvar = oldvar, nq(5)
                                                  *** To count total no. of households in a community***
 egen no_hh = count(hid), by (community)
                                                  *** to generate the mean value according to community***
 egen com_f_edu = mean(class), by (community)
                                                  *** Tetrachoric Factor Analysis***
tetrachoric economic_empowerment autonomy decision_making education time_allocation mobility political_emp awareness violence
tetrachoric economic_empowerment autonomy decision_making education time_allocation mobility political_emp awareness violence, notable posdef
matrix C = r(corr)
matrix symeigen eigenvectors eigenvalues = C
matrix list eigenvalues
factormat C, n(2029) ipf factor(2)
tetrachoric economic_empowerment autonomy decision_making education time_allocation mobility political_emp awareness violence, star (0.1)
                                                  *** How to sum some variables in a coloumn according to some criteria***
egen SC = sum( s8p8b_q7_ans), by( Food_G hid )
                                                  *** Foe estimating p-values in starric***
estimates table, star(.05 .01 .001)
                                                  *** Analysis Commands***
meologit Food_security RWCEI Family_size HH_occupation uemp_emp_ratio Head_Emp_status HH_food_Exp WQ_2 WQ_3 WQ_4 punjab sindh Educated_community Healthy_community|| Community:
mixed HDDS RWCEI Family_size HH_occupation uemp_emp_ratio Head_Emp_status HH_food_Exp WQ_2 WQ_3 WQ_4 punjab sindh Educated_community Healthy_community|| Community:
melogit HDQS RWCEI Family_size HH_occupation uemp_emp_ratio Head_Emp_status HH_food_Exp WQ_2 WQ_3 WQ_4 punjab sindh Educated_community Healthy_community|| Community:
                                                  *** For Calculating Odds Ratio***
 margins, dydx(*)
